# Supplementary material for: Mapping the state-of-the-art of the barriers for personalized preventive approaches worldwide: A scoping review of reviews
Source: PLoS One. 2025 Oct 24;20(10):e0335444. doi: 10.1371/journal.pone.0335444 (PMC12551886; doi:10.1371/journal.pone.0335444)
Supplement: S1 Table — (XLSX) [file pone.0335444.s003.xlsx]

## Sheet: Official
General characteristics of the study					Research bottlenecks					Organizational aspects			Healthcare professionals			ELSI			Public						Financial concerns
First author, year	Reference	Study design (type of review)	Disease	Omics	Lack of evidence across different ethnicities	Lack of clinical efficacy evidence	Lack of clinical validity evidence	Lack of cost-effectiveness evidence	Lack of analytical validity evidence	Operations and logistics	Lack of guidelines/standards for -omic tests implementation	Poor policy-makers knowledge	Poor knowledge of healthcare professionals	Limited acceptance or belief from healthcare professionals	Absence of specialized healthcare professionals	Data sharing and privacy	Health provision inequalities/accessibility/social disparities	Inequalities between countries	Psychological impact of results	Discrimination	Family	Poor education	Lack of trust and belief in personal benefit	Willingness to research participation	High technologies costs, including insurance coverage and reimbursement mechanisms	Lack of standards and guidelines related to reimbursement mechanisms	Lack of resources
J Pinzón-Espinosa, 2022	9	Narrative	Neurological and psychiatric disorders	Genetic/Genomic testing	Applicability and generalizability issues across populations.					Facilities needed for implantation; Lack of incorporation of genetic aetiology into most psychiatric diagnostic systems.			Lack of knowledge, experience, and education; Possible misunderstanding of findings.		Limited availability of genetic counseling services		Inequities in health provision.	Inequalities between low-, middle-, and high-income countries.	Possible negative impact on self-perception and perceived control.	Risk of stigmatization and discrimination.	Psychological distress for parents and family members.		Perceived lack of utility of genetic testing.		Perceived lack of cost-effectiveness.
GA Mensah, 2019	10	Narrative	Cardiovascular diseases	Pharmacogenomics	Lack of racial and ethnic diversity in genomics studies and biorepositories (and the resulting misclassification of benign variants as pathogenic in minorities), and the lack of ancestry-matched controls in variant interpretation. (e.g lack of non-European ancestry participants in genome-wide association studies (GWAS)).					Lack of strategies enabling precision medicine interventions to have broad reach, affordability, sustainability, social and cultural acceptability, to ensure respect in racial and ethnic populations, as well as tribal communities.							Differential access to the benefits of precision medicine, which could exacerbate racial and ethnic disparities in cardiovascular health; Social determinants of health (SDOH) in explaining some epigenetic mechanisms.			Cultural disrespect, possible negative social effects, discrimination, stigmatization especially in vulnerable populations.			Mistrust; Fear of potential adverse psychological effects.
CH Halbert, 2022	11	Narrative	Chronic diseases	Genetic/Genomic testing	Inadequate representation of racial and ethnic minorities in precision cancer research at a national and local level.												Restricted access to genomic medicine in disparity populations.
V Marshe, 2019	12	Narrative	Neurological and psychiatric disorders	Genetic/Genomic testing	Most APOE genotyping studies have focused on individuals of European ancestry. The applicability of these findings to other ethnic groups may be limited due to differences in allele frequencies and genetic architecture.	Apolipoprotein E (APOE) genotyping provides information about the risk of developing LOAD, but its clinical utility remains debated; There are currently no effective treatments to prevent or cure late onset Alzheimer's disease (LOAD). As such, the clinical benefit of APOE genotyping for risk estimation is limited by the inability to modify disease outcomes based on this information.				Lack of access to infrastructure for genetic testing; Apolipoprotein E (APOE) genotyping provides only a partial prediction of LOAD risk. Many other genetic and environmental factors influence the risk of developing the disease, making APOE genotyping alone insufficient for accurate risk prediction; Implementation of APOE genotyping in clinical practice would require public health strategies for …						Apolipoprotein E (APOE) genotyping may have ethical implications, as it can raise issues related to autonomy or privacy.			Apolipoprotein E (APOE) genotyping may have psychological implications due to the emotional burden and anxiety associated with knowing one's genetic risk for a disease with no effective treatment.	Potential risk of discrimination based on genetic information.					High cost of APOE genotyping; Issues related to reimbursement for genetic testing and counseling services.
Y Qian, 2021	13	Narrative	Cancer	Genetic/Genomic testing	Applicability and generalizability issues across populations.	Despite the evidence favoring the use of selected prognostic signatures, routine use of these expression-based tests is not recommended for intermediate-stage CRC since evidence from prospective trials assessing their value for predicting benefit from chemotherapy is lacking and only minor prognostic differentiation margins were observed.	Most gene signatures are produced in retrospective studies, and they are more common in sources of bias and confounding. Although these studies can establish an association between gene signatures and HCC prognosis, the results lack reproducibility and cannot be part of clinical applications.
N Jain, 2022	14	Narrative	Chronic diseases	Genetic/Genomic testing	Biomarkers that are identified may not be validated across different populations or may lack robustness; Genetic variants and their influence on disease risk and treatment response can vary among different ethnic groups and geographical regions.	Lack of evidence demonstrating the clinical utility and the effectiveness of personalized medicine approaches, especially from large-scale clinical trials.	Lack of longitudinal studies to validate biomarkers and therapeutic targets; Many diseases lack specific genetic biomarkers that can reliably predict disease risk, progression, or response to treatment.			Building robust infrastructure for data storage, management, and sharing is crucial. Data silos and lack of interoperability between different healthcare systems and databases hinder progress; Healthcare systems may not have the infrastructure or resources to implement personalized medicine technologies widely; Integrating data from different omics technologies (genomics, transcriptomics, proteom…			Healthcare providers may have limited understanding and awareness of genetic testing and personalized medicine approaches.			Ensuring patient privacy, obtaining informed consent, and managing data security.						Patients may have limited understanding and awareness of genetic testing and personalized medicine approaches.			High cost of advanced genetic testing and -omics technologies.
JR Klein, 2022	15	Narrative	Cancer	Genetic/Genomic testing	Variability in PRS performance across different ethnic groups and populations.	More research is needed to understand how best to integrate PRS with existing risk models.	PRSs for rare cancers need larger genetic studies, but their low frequency limits the effectiveness of population-level screening. Furthermore, current cancer PRSs focus mainly on common genetic variants, and to improve predictive accuracy, there's a need to include a broader range of risk alleles across various frequencies and effect sizes.			Limited resources for genetic counseling, patient education, and follow-up of individuals identified as high-risk by PRS; The polygenic nature of cancer susceptibility, which involves many genetic variants each with a small effect size, complicates the calculation and interpretation of PRS; Variability in data quality and genotype imputation across different studies, which affects the accuracy of…	Lack of policies and actions to integrate PRS into existing clinical workflows and guidelines. Need for regulatory approval and oversight of PRS-based tests before clinical implementation to build up standardized protocols for PRS calculation, interpretation, and reporting across different laboratories and healthcare systems.		Uncertainty about how PRS should guide clinical decisions, such as screening frequency or initiation of preventive measures.			Concerns about the privacy and security of genetic data, particularly in relation to insurance and employment; Ensuring adequate informed consent from patients, particularly regarding the potential implications of genetic testing results.	Potential exacerbation of healthcare disparities due to unequal access to genetic testing and follow-up care.		Difficulties in explaining PRS implications to patients for their cancer risk, and related personalized preventive strategies.						Uncertainty about reimbursement policies for PRS testing and associated genetic counseling services.
R Wuni, 2024	16	Narrative	Cardiovascular diseases	Genetic/Genomic testing	Genetic diversity affects dietary responses, but most studies focus on European populations, limiting generalizability	Few dietary intervention studies test the efficacy of nutrigenetics-based recommendations in real-world settings	Different ethnic groups show varying effects for the same genetic variant, complicating clinical validity		Gene-diet interactions depend on multiple omics factors, but validation of these interactions is still in progress	lack of financial resources, trained professionals, and collaborative infrastructure.	major gap in the standardization and implementation of nutrigenetics, as healthcare providers are not equipped with established guidelines	policymakers in low-income countries lack sufficient awareness and resources to effectively integrate nutrigenetics approaches	general lack of awareness and training among healthcare professionals regarding nutrigenetics	Some healthcare professionals remain skeptical or hesitant about integrating nutrigenetics into practice	lack of trained specialists in the field further hampers implementation	concerns regarding accessibility to genetic testing through telemarketing companies and spam as well as companies using personal genetic data to promote sales	accessibility to nutrigenetics and personalised nutrition is limited to a narrow group of highly motivated individuals with high socio-economic status	Differences in economic development impact the ability of countries to adopt nutrigenetic technologies	Concerns exist about how individuals react to their genetic test results, potentially leading to anxiety or distress	Fear of genetic discrimination is a barrier to public acceptance, particularly regarding employment or insurance			there are concerns about the accuracy and usefulness of the health-related data provided by DTC genetic testing companies as well as potential adverse outcomes if consumers or their healthcare providers misinterpret such information	There is reluctance in some populations to participate in nutrigenetics research, particularly regarding providing biological samples	accessibility is limited to a narrow group of highly motivated individuals with high socioeconomic statu	A lack of clear reimbursement policies adds to financial barriers	Many regions, especially low- and middle-income countries (LMICs), lack the necessary resources to implement nutrigenetics
S Jaskulsk, 2023	17	Systematic	chronic diseases	Multi-omics approach	A lack of ethnic diversity in the data creates a disturbing potential for the exacerbation of already existing health disparities	The evidence regarding the effectiveness of personalized prevention in the long-term (≥6 months) during the intervention phase is not clear	Heterogeneity of study design lacking data addressing efficacy and (cost-) effectiveness	Targeted prevention improves cost-effectiveness, but omics testing needs further evaluation.	lack of standardization in omics-testing technologies, may cause issues with analytical validity	The incorporation of personalized prevention into health practice remains limited Health system infrastructure and information management are not yet well equipped for handling the massive amounts and different kinds of information associated with personalized prevention	Few reviews have summarized strategies and recommendations for the implementation of personalized medicine into preventative care There is a need for regulatory frameworks and policies		Lack of education and awareness in healthcare providers as well as patients		The demand for appropriately trained health professionals is currently growing	There is a need to develop and implement health policies that ensure data safety and the prevention of genetic discrimination	Social, ethnic, economic and regional disparities are still not appropriately addressed			The primary areas of public concern relate to the privacy of genetic information, with a special fear of misuse in the form of genetic discrimination		Health literacy of personalized preventive technologies like omics-testing is needed for citizen empowerment	understanding of the benefits and limits of personalized preventive technologies like omics-testing is needed for citizen empowerment		more cost-effective calculations are needed, especially for omics-testing technologies	One of the greatest long-term challenges is the implementation of policies
N Lajmi, 2024	18	Narrative	Cancer	Genetic/Genomic testing	biomarker-driven drug development is often focused on select populations, limiting access for underrepresented ethnic groups	data linking treatment interventions to actual clinical and patient-centered outcomes is scarce	interpreting genetic variants for treatment decisions remains a challenge, and there is a lack of strong clinical validity evidence for some biomarkers precision oncology trials enroll only selected patients, making generalizability difficult	the lack of risk-sharing reimbursement models and health technology assessments suitable for precision oncology poses a barrier	precision oncology relies on complex computational pipelines for genomic analysis, which require rigorous validation, and most medical data remains unstructured, making consistent, valid analysis difficult	workflow inefficiencies and logistical barriers in precision oncology implementation, particularly in data integration and decision-making Lack of interoperability between healthcare data systems hinders scaling efforts	The absence of standardized frameworks for implementing genomic testing leads to inconsistencies in decision-making Data governance regulations (e.g., GDPR) create challenges for sharing genomic data internationally, limiting standardization efforts	Many policymakers lack awareness of the requirements and complexities of precision oncology, leading to regulatory and reimbursement challenges	Many healthcare professionals lack confidence in interpreting genomic and precision oncology data, which hinders adoption Medical education does not adequately cover precision medicine and genomic	Many clinicians are hesitant to adopt precision oncology due to uncertainty about its clinical utility Frontline healthcare professionals may resist new precision oncology pathways due to misalignment with traditional treatment models	There is a shortage of trained specialists in key areas such as molecular oncology, bioinformatics, and genomic counseling,	significant concerns about patient data privacy, especially regarding potential misuse and re-identification of de-identified genomic data Patients are often hesitant to share their genomic data due to fears of discrimination and exploitation	Wealthier individuals and regions benefit from advanced treatments, while economically disadvantaged populations struggle to access precision oncology Expensive biomarker-driven treatments may not be available in publicly funded healthcare systems, limiting their reach	High-income countries have greater access to precision oncology due to well-established healthcare infrastructure and funding Lower-income countries lack the necessary infrastructure for genomic testing and precision medicine implementation		There are concerns about genetic discrimination, particularly regarding insurance coverage and employment				Low awareness of clinical trials and research opportunities limits participation in precision oncology studie	Precision oncology interventions require expensive biomarker-driven treatments, making accessibility dependent on financial resources Public and private healthcare systems struggle to balance investment in precision medicine with cost-effectiveness considerations	Different countries and regions have varying policies on covering precision medicine, leading to inequalities in access	Healthcare systems often lack the financial and human resources needed to implement precision oncology at scale Funding constraints limit the expansion of precision medicine programs, especially in low- and middle-income countries
S Volpi, 2018	19	Narrative	Chronic diseases	Pharmacogenomics	Lack of data for implementing PGx in pediatrics, and various limitations in extrapolating adult PGx data to children; Population diversity (e.g. inadequate characterization of PGx-relevant genomic variants across persons of diverse ancestry, while largely a gap in discovery and validation of PGx-relevant variants).	Inability to feasibly generate Randomized Control Trials (RCTs) evidence for every gene-drug pair in every population; Limited evidence that implementing PGx-guided drug therapy improves patient outcomes.		Lack of PGx cost-effectiveness evidence.		Lack of useful CPT (Current Procedural Terminology) codes for genetic/genomic tests, representing a further barrier to payer engagement and reimbursement; Misalignment of clinical and administrative stakeholders (e.g., senior administrative and clinical leadership, pharmacy and therapeutics committee members, laboratory directors, health information technology leaders, patients and patient advoca…			Lackness of an educated multidisciplinary workforce in PGx (e.g. physicians, pharmacists, nurses, and other professionals involved in the provision of patients care and their medications).	Unbalanced provider acceptance, depending on their belief in clinical efficacy, familiarity with alternatives, and perceptions about the ease of implementation.
S Kany, 2024	20	Narrative	Cardiovascular diseases	Genetic/Genomic testing	Limited ancestral diversity in genetic studies.			Cost-effectiveness studies are needed to assess the economic burden of genetic testing for a common disease such as atrial fibrillation.					Lack of cardiologists with genetic training.		Workforce shortages, particularly of genetic counsellors and cardiologists with genetic training or knowledge.		Genetic testing limited to large academic centres or affluent regions may in turn exacerbate health inequities in atrial fibrillation care.								High cost of genetic testing and data analysis
S Woldemariam, 2023	21	Narrative	Metabolic disorders	Multi-omics approach	Lack of prospective cohort studies to validate findings; Small sample size in genome studies.				Lack of genome studies to develop analytical infrastructures that can generate, analyze, and interpret multi-omics data.
S Haga, 2020	22	Narrative	Chronic diseases	Genetic/Genomic testing	Gaps in knowledge about genomic variation in non-European ancestry populations.		Lack of evidence regarding the significance and relevance of variants identified through Whole Genome Sequencing (WGS) or Whole Exome Sequencing (WES).			Data Storage and Analysis.	Regulatory issues related to WGS and WES testing.		Lack of training and education in genomics from healthcare professionals.			Issues related to consent, privacy, and confidentiality of genomic data.			WGS and WES can have significant psychosocial impacts on patients including anxiety and uncertainty about disease risks.		WGS and WES can have significant psychosocial impacts on the families of patients.				Cost of WGS and WES.	Absence of reimbursement mechanism to cover the cost of WGS and WES testing.
T Konuma, 2021	23	Narrative	Chronic diseases	Genetic/Genomic testing	Genetic variants associated with disease risk can vary significantly across different populations. PRS developed from one population may not generalize well to other populations due to differences in allele frequencies and linkage disequilibrium patterns.		PRS needs to be validated in independent cohorts to demonstrate their predictive power and clinical utility.			Integrating data from diverse sources (genomics, electronic health records, environmental factors) to develop and apply PRS requires advanced computational and statistical methods.			Healthcare providers need to be educated about the use and limitations of PRS to effectively interpret and communicate genetic risk information to patients.			The use of PRS raises ethical concerns related to privacy.				The use of PRS raises ethical concerns related to discrimination.	Possible negative impact on families of the patients.
D Wang, 2018	24	Narrative	Metabolic disorders	Metabolomics	Ethnic and geographical variability affecting the generalizability and applicability of precision nutrition approaches across different populations.		Lack of robust metabolic biomarkers and genetic variants, limiting their ability to accurately predict an individual's response to specific dietary interventions.			Issues in integrating data from multiple -omics technologies and in their interpretation in the context of dietary interventions, which is exacerbated by the need to account for interactions between genetic, metabolic, and environmental factors; Metabolomics technologies often lack the sensitivity and specificity needed to accurately assess dietary intake and metabolic responses.			Lack of knowledge of healthcare providers to understand and implement precision nutrition strategies effectively; Limited Understanding of Gene-Diet Interactions in type 2 diabetes, which hinders the development of personalized dietary recommendations.									Lack of knowledge of patients to understand and implement precision nutrition strategies effectively.			High cost of technologies and resources to implement precision nutrition strategies.
S Kiran Pemmasani, 2020	25	Narrative	Chronic diseases	Genetic/Genomic testing	Lack of population-specific genetic variants, in genomic databases, from diverse ethnic populations,including those specific to India affecting their identification and interpretation.		Issues in determining the pathogenicity of genetic variants which can have conflicting interpretations across different studies and databases; Lack of validation of biomarkers, genetic variants and targets identified through -omics technologies in large diverse populations.			Availability of genetic tests; Inadequate healthcare infrastructure that limits access to genetic testing, including access to genetic counselors and specialized healthcare providers; Issues related to data integration from various omics technologies (genomics, transcriptomics, proteomics); Lack of collaboration across disciplines, including genetics, bioinformatics, clinical medicine, and public…			Lack of expertise among healthcare professionals.	Lack of awareness and acceptability of genetic testing.		Data privacy issues related to genetic testing.	Accessibility to genetic testing.								Cost of genetic testing.
KM Meagher, 2017	26	Narrative	Chronic diseases	Genetic/Genomic testing	Lack of evidence of non-European ancestry populations for personalized preventive approaches.		Lack of validation of biomarkers, genetic variants and targets identified through -omics technologies in large diverse populations.			Issues in integrating data from multiple -omics technologies; Lack of collaboration across disciplines, including genetics, bioinformatics, clinical medicine, and public health.			Lack of training of healthcare professionals.			Privacy concern.						Lack of patient education.		Lack of patient engagement.	Cost of personalized preventive approaches.	Lack of reimbursement mechanisms for personalized preventive approaches.
A Di Minno, 2022	27	Narrative	Chronic diseases	Metabolomics			Metabolomics studies often lack validation in independent cohorts to validate the reliability of biomarkers.			Lack of collaboration across disciplines, including biology, chemistry, medicine, bioinformatics, and statistics; Metabolomics generates large datasets that are complex and require sophisticated computational tools for data processing, integration, and interpretation;	Regulatory issues related to sample collection, data storage, and data sharing in Metabolomics studies.					Metabolomics studies raise ethical concerns about privacy, consent, and data sharing.									Cost and maintenance of metabolomics technologies, i.e mass spectrometry and nuclear magnetic resonance spectroscopy.
LJA Carr, 2022	28	Narrative	Metabolic disorders	Multi-omics approach			Lack of robust biomarkers that can accurately predict disease onset, progression, or response to therapy in individuals with Type 1 Diabetes.			Integrating data from multiple sources (genomics, proteomics, metabolomics, clinical data) and analyzing these data in a meaningful way pose significant challenges. There is a lack of evidence for robust bioinformatics tools and methodologies to handle and interpret large-scale omics data; Lack of large-scale, diverse datasets that include comprehensive clinical and omics data from individuals wi…			Lack of expertise from clinicians to effectively use personalized medicine tools.			Regulatory issues related to patient consent, data privacy, and the integration of new technologies into clinical practice.										High cost of -omics technologies and personalized medicine approaches, and lack of resources to implement them.
KC Kurnit, 2018	29	Narrative	Cancer	Genetic/Genomic testing		Limited Actionability of Genomic Alterations, meaning that they cannot inform treatment decisions and so they lack of approved targeted therapies.	Lack of consensus regarding the functional impact of genomic alterations, particularly variants of unknown significance (VUS) is often unclear.			Computational algorithms and functional assays are limited in their ability to predict the functional impact of genetic alterations accurately; Lack of decision support teams and resources; Tissue unavailability to perform biopsies affecting the ability to perform repeat testing or to obtain sufficient samples for comprehensive genomic analysis.	Regulatory issues regarding the lack of FDA-approved targeted therapies for tumors that have an associated biomarker.		Lack of advanced computational and bioinformatics expertise among clinical providers to interpret whole exome sequencing (WES) and whole genome sequencing (WGS) data; Lack of consensus about how to classify therapeutic implications; Lack of education and awareness among oncologists about the clinical significance of genomic alterations and how to interpret genomic reports.			Issues related to the decentralization of science, this is due to lack of willingness from scientific institutions in sharing their own databases for research, due to financial, academic, and logistical interests. These include also evolving information about actionability and available clinical trials, limiting scalability and reproducibility.	Barriers related to clinical trial access, mainly due to geographic limitations for all those cancer patients living far away from the closest trial site; Poor access to genomically-matched clinical trials manly due to geographic limitations.								Biopsy costs; Cost of molecular testing; Costs to perform Next Generation Sequencing (NGS), liquid biopsy, and the whole infrastructure; Insurance coverage of molecular testing.	Lack of regulatory requirements and reimbursement policies, affecting the availability, affordability and access of molecular testing.	Lack of decision support teams and resources.
BM Knoppers, 2021	30	Narrative	Cancer	Genetic/Genomic testing		Lack of clinical utility for Polygenic Risk Score (PRS).	Lack of large-scale validation studies to assess the predictive power of Polygenic Risk Score (PRS) across different ethnicities and geographical regions.						Lack of awareness and education in understanding the potential benefit of PRS among healthcare professionals.			Data privacy issues related to PRS.	Potential to exacerbate health disparities, including access to genetic testing and healthcare resources.			Potential risk for discrimination based on genetic information.		Lack of awareness and education in understanding the potential benefit of PRS among citizens.
E T. Ward, 2019	31	Narrative	Neurological and psychiatric disorders	Genetic/Genomic testing		Current evidence does not support the translation of genetic and pharmacogenomic tests into clinical practice for psychiatric treatments decisions.					Absence of Professional Guidelines and Legal Standard of Care.		Lack of training in Genomics.	Low attitudes of clinicians towards genomics.
EC Shen, 2022	32	Systematic	Chronic diseases	Genetic/Genomic testing		Lack of clinical evidence to recommend implementation in healthy populations and need for long-term follow-up studies of population genetic screenings.				Lack of time.			Inadequate knowledge.			Data security and privacy issues.			Possibility of unwanted information and potential negative psychological and emotional impacts.	Possibility for discrimination by employers.	Impact on children: Lack of family history.		Anxiety, fear, mistrust and worry toward screening; Belief that it would lead to unnecessary testing by not providing useful information, and that low risk result may not give reassurance.	Disinterest.	Cost to health system; Potential impact on insurance.
A Mendes, 2017	33	Narrative	Chronic diseases	Genetic/Genomic testing		Lack of evidence to support the clinical utility of genetic testing and personalized medicine approaches.					Lack of clear guidelines for the management of genetic risk information.				Shortage of trained genetic counselors.	Ethical concerns related to privacy and confidentiality; Privacy issues related to sharing genetic data.	Potential to exacerbate health disparities, including access to genetic testing and healthcare resources.		Psychosocial issues deriving from genetic risk information such as anxiety, guilt, stigmatization.	Discrimination concerns.	Issues related the communication of genetic risk information to family members, including family dynamics, misunderstandings, and lack of family involvement in the decision-making process.					Lack of reimbursement mechanisms for genetic testing.
S Griffin, 2022	34	Narrative	Metabolic disorders	Genetic/Genomic testing		Lack of Randomized Controlled Trials (RCTs) evidence.							General ignorance when translating discoveries into recommendations for patients.
K Watson, 2022	35	Narrative	Chronic diseases	Genetic/Genomic testing		Limited evidence of clinical utility.		Issues related the cost-effectiveness of genomic testing and precision medicine interventions.		Issues related to the sharing, storage and integration of genomic data; Lack of collaboration across disciplines, including genetics, bioinformatics, clinical medicine, and public health; Limited access to genomic testing due to unavailability and the need for specialized infrastructure.	Lack of standards and guidelines for genomic testing, data sharing, and clinical implementation.	Lack of awareness among policymakers about the potential benefits and challenges of genomic medicine.	Lack of expertise in genomics and precision medicine among healthcare professionals.			Privacy issues related to sharing genetic data.				Concerns about how genetic information could be used to discriminate against individuals in employment, insurance, or social contexts.		Lack of awareness among the public about the potential benefits and challenges of genomic medicine; Limited understanding of genomics among patients and the public; Lack of patients' education in understanding the implications of using genomic testing.	Lack of trust among patients, communities, and diverse stakeholder groups in the use of genomic information.		Limited access to genomic testing due to cost.	Lack of reimbursement policies for genomic testing and precision medicine interventions.
JD Noyes, 2021	36	Narrative	Cardiovascular diseases	Pharmacogenomics		Lack of evidence in order to integrate new prescribing strategies into daily practice.		Lack of PGx cost-effectiveness evidence in primary care.		At the Information Technology (IT) hospital level, lack of pharmacogenomic based prescribing system linking the single gene variant and the relevant drug; High level of variation between IT systems implemented along the secondary and primary care level (presence of a mix of electronic medical records and paper notes, with little unity across major centers); Lack of an alert system that fires when…			Lack of training of primary care teams on pharmacogenomic developments.
L Rainey, 2018	37	Narrative	Cancer	Genetic/Genomic testing				Limited evidence on the effectiveness and cost-effectiveness of risk-based screening and prevention strategies compared to population-based approaches.		Issues in ensuring that individuals adhere to recommended screening and prevention strategies; Limited precision in Risk Prediction Models.			Healthcare providers may lack the necessary knowledge and training to effectively use risk prediction models and interpret genetic testing results.			Privacy concerns.	Limited access to genetic testing and counseling services; Risk-based screening approaches may exacerbate health inequities if access to genetic testing and counseling is unequal across different socioeconomic, racial, or ethnic groups.		Issues in communicating individualized breast cancer risk information to patients in a clear and understandable manner.	Potential risk of discrimination based on genetic risk.		Lack of awareness in understanding genetic risks.			High cost of implementing risk-based screening and prevention programs due to genetic testing, counseling, and follow-up care.
M Widschwendter, 2018	38	Narrative	Cancer	Genetic/Genomic testing				Lack of PGx cost-effectiveness evidence.	Analytical challenges related to the identification of alterations in DNA methylation that might indicate cancer risk.	Lack of an infrastructure for assessing the quality of tests and services and the development of Information Technology (IT) platforms and data storage capacity; Difficult choice of analysis or testing.	Tort liability/ regulatory approval.		Preparing and training the workforce.			Security and privacy (General Data Protection Regulation), data access, data storage, data sharing, concerns about the use by third parties.	To provide equitable access to risk assessment and risk-tailored interventions.		Incidental reflection of risk for non-genetic diseases; Risk communication and impact.	Discrimination in insurance and employment.
T Ascencio‐Carbajal, 2021	39	Systematic	Chronic diseases	Genetic/Genomic testing						Difficult choice of analysis or testing			Training.		Lack of counseling services.	Data protection issues.	Accessibility to genetic testing.			Patient rights, stigmatization, non-discrimination (genetic reductionism and exceptionalism).						Health regulation and commercialization.
S Srinivasan, 2020	40	Systematic	Chronic diseases	Genetic/Genomic testing						Extra clinical referrals; Limited recall of diagnosis and competing pressures; Logistical and operational concerns related to the time needed to communicate, or preferring a doctors to explain the issue; No dissemination plan.						General privacy concerns.	Accessibility to genetic testing.		Avoidance/Right not to know; Disappointing experience with disclosure early in process; Discomfort with topic (embarrassment/shame, sadness, lack of trust, laziness, anxiety/guiltiness, paternalism); Emotional distance or estrangement or conflict or resentment; Emotional or general difficulty in sharing information; General communication concerns, language barrier; Lack of motivation, depression …	Fear of discrimination in the context of marriage or employment; Religion.	Knowledge/Perceived; Not knowing who was at risk in the family; Relationship with relative: location, desire to not upset them, lack of concern or interest, relative hostility toward advice or rejection, relative did not believe participant, concern regarding family reaction, family lack of understanding, family may not agree to testing, relatives’ stage of life, relative appears healthy, family …	Ignorance, no at-risk family members.	Belief that costs outweigh benefits.	Provider awareness and engagement; Readiness for discussion.	Cost; Insurance coverage; Low income.
RM Hendricks-Sturrup, 2019	41	Narrative	Cardiovascular diseases	Genetic/Genomic testing						A patient’s self-reported family history is often suboptimal and ranges widely from 30 to 90% accuracy; accuracy depends on the degree of family relatedness and the reported disease; Challenges with index patient identification (proband identification); Clinicians lack time to completely collect, interpret, and discuss family history of familial hypercholesterolemia during a busy clinical visit; …			Education gaps or lack of curricula for genetic counselors and other specialists about the genetics and genomics of familial hypercholesterolemia.	Some providers may perceive genetic testing as out of their scope of practice or area of expertise.		Cascade screening from an index case; privacy concerns and regulations require that the proband makes the first contact with family members (except in cases of imminent danger).				Testing may involve stigmatization or discrimination upon a positive test result.	Potential for poor psychosocial functioning due to challenges associated with diagnosis, which affects effective communication of genetic information between proband and his/her family members; Testing may accompany potentially sensitive family issues.	Lack of knowledge about familial hypercholesterolemia among patients.			Current costs for testing for common familial hypercholesterolemia-associated pathogenic remain significant ($500–1500); No financial assistance programs available to patients to cover testing cost(s). Testing is not covered by patient third-party or insurance payers (commercial or government insurers); Providers may have concerns about insurance coverage of FH genetic testing since payers experi…
KLA Dunlop, 2024	42	Scoping	Cancer	Genetic/Genomic testing									Limited provider experience and knowledge in providing genomic risk assessment and results.				Intervention complexity was also related to concerns about the potential for discrimination and stigmatization by insurers and employers as a result of genomic testing
EC Winkler, 2022	43	Narrative	Cancer	Genetic/Genomic testing									Lack of genomic literacy among doctors.			Privacy issues.			Return of raw sequencing data to patients and participants.	Potential risk of discrimination.	The return of genetic research results to relatives.	Lack of genomic literacy among patients.
MJ Khoury, 2022	44	Narrative	Chronic diseases	Genetic/Genomic testing													Health equity, social disparities, lack of access to genetic services.				Difficulties in reaching relatives.			Knowledge, attitudes (including attitudes towards relatives), beliefs, emotional response; Lackness of provider engagement and awareness.	Insurance coverage; Low income.
GE Calabrò, 2022	45	Systematic	Chronic diseases	Multi-omics approach															Possible negative psychological impact of results.	Possible risk of discrimination.		Poor knowledge of the subject.	Poor belief on personal benefit; Mistrust.	Lack of willingness to research participation.
